# Supplementary material for: Body Composition, Anemia, and Kidney Function among Guatemalan Sugarcane Workers
Source: Nutrients. 2021 Nov 2;13(11):3928. doi: 10.3390/nu13113928 (PMC8621317; doi:10.3390/nu13113928)
Supplement: Supplementary file 1 [file nutrients-13-03928-s001.zip]

Archive with 1 entries (1 files):
- nutrients-1395541-SI.pdf
